# Supplementary material for: Landscape Features and Climatic Forces Shape the Genetic Structure and Evolutionary History of an Oak Species (Quercus chenii) in East China
Source: Front Plant Sci. 2019 Sep 3;10:1060. doi: 10.3389/fpls.2019.01060 (PMC6734190; doi:10.3389/fpls.2019.01060)
Supplement: Supplementary file 1 [file DataSheet_1.zip]

Archive with 18 entries (18 files):
- Figure_S1.docx
- Figure_S2.docx
- Figure_S3.pdf
- Figure_S4.docx
- Figure_S5.docx
- Figure_S6.docx
- Figure_S7.docx
- Table_S1.docx
- Table_S10.docx
- Table_S11.docx
- Table_S2.docx
- Table_S3.docx
- Table_S4.docx
- Table_S5.docx
- Table_S6.docx
- Table_S7.docx
- Table_S8.docx
- Table_S9.docx
